# Supplementary material for: First Report of Enterocytozoon hepatopenaei Infection in Pacific Whiteleg Shrimp (Litopenaeus vannamei) Cultured in Korea
Source: Animals (Basel). 2021 Nov 4;11(11):3150. doi: 10.3390/ani11113150 (PMC8614486; doi:10.3390/ani11113150)
Supplement: Supplementary file 1 [file animals-11-03150-s001.zip]

Archive with 1 entries (1 files):
- animals-1366114-supplementary.pdf
